# Supplementary material for: Transcriptomic and lipidomic profiling of subcutaneous and visceral adipose tissues in 15 vertebrates
Source: Sci Data. 2023 Jul 12;10:453. doi: 10.1038/s41597-023-02360-3 (PMC10338492; doi:10.1038/s41597-023-02360-3)
Supplement: Supplementary file 1 — Supplementary table 1. Summary of all RNA-seq data across 15 vertebrate species. [file 41597_2023_2360_MOESM1_ESM.xlsx]

## Sheet: Sheet1
Supplementary Table 1. Summary of all RNA-seq data across 15 vertebrate species.
Species	Breed	Adipose tissue type	Adipose tissue	Replicates	Age	Data sources	Accession number	Reference	Raw data (Gb)	High quality data (Gb)	Q30 (%)	Mapping ratio (%)
Human		Subcutaneous adipose tissue (SAT)	Abdominal subcutaneous adipose tissue (ASA)	1	Adult, 36-year-old	Download	SRA: SRR13057574	16	11.75	11.65	94.94	98.46
Human		SAT	ASA	2	Adult, 47-year-old	Download	SRA: SRR13057573	16	10.86	10.79	92.2	98.1
Human		SAT	ASA	3	Adult, 20-year-old	Download	SRA: SRR13057572	16	8.45	8.29	94.77	98.52
Human		Visceral adipose tissue (VAT)	Greater omentum (GOM)	1	Adult, 36-year-old	Download	GSA for Human: HRR688871 under BioProject PRJCA009844	17	13.15	13.07	92.05	98.26
Human		VAT	GOM	2	Adult, 47-year-old	Download	GSA for Human: HRR688874 under BioProject PRJCA009844	17	12.51	12.42	90.26	97.94
Human		VAT	GOM	3	Adult, 20-year-old	Download	GSA for Human: HRR688877 under BioProject PRJCA009844	17	12.12	11.86	93.66	98.57
Human		VAT	Mesenteric adipose (MAD)	1	Adult, 36-year-old	Download	GSA for Human: HRR688872 under BioProject PRJCA009844	17	12.47	12.38	94.86	98.39
Human		VAT	MAD	2	Adult, 46-year-old	Download	GSA for Human: HRR688863 under BioProject PRJCA009844	17	12.9628	12.4393	92.81	98.65
Human		VAT	MAD	3	Adult, 50-year-old	Download	GSA for Human: HRR688866 under BioProject PRJCA009844	17	13.1012	12.7391	91.83	98.88
Human		VAT	Retroperitoneal adipose (RAD)	1	Adult, 36-year-old	Download	GSA for Human: HRR688873 under BioProject PRJCA009844	17	11.88	11.77	94.38	98.07
Human		VAT	RAD	2	Adult, 47-year-old	Download	GSA for Human: HRR688876 under BioProject PRJCA009844	17	12.14	12.04	91.89	98.24
Human		VAT	RAD	3	Adult, 20-year-old	Download	GSA for Human: HRR688879 under BioProject PRJCA009844	17	10.23	10.02	95.03	98.56
Macaque	Rhesus	SAT	Back fat (BF)	1	Adult, 5-year-old	Download	GEO: GSM4942934	18	11.37	11.17	92.73	94.35
Macaque	Rhesus	VAT	GOM	1	Adult, 5-year-old	This study	SRA: SRR21669612	39	9.85	9.73	92.47	94.96
Mouse	Kunming mouse	SAT	Inguinal white adipose tissue (iWAT)	1 (pooled)	Adult, 32-week-old	Download	GEO: GSM4942947	18	11.93	11.69	89.44	81.78
Mouse	Kunming mouse	VAT	Gonadal white adipose tissue (gWAT)	1 (pooled)	Adult, 32-week-old	This study	SRA: SRR21669611	39	9.74	9.63	92.55	91.55
Rat	SD rat	SAT	iWAT	1 (pooled)	Adult, 32-week-old	This study	SRA: SRR21669600	39	10.48	10.3	92.56	95.45
Rat	SD rat	SAT	iWAT	2 (pooled)	Adult, 32-week-old	This study	SRA: SRR21669589	39	10.17	10.02	91.48	95.3
Rat	SD rat	VAT	gWAT	1 (pooled)	Adult, 32-week-old	This study	SRA: SRR21669578	39	11.32	11.13	92.36	96.09
Rat	SD rat	VAT	gWAT	2 (pooled)	Adult, 32-week-old	This study	SRA: SRR21669567	39	10.66	10.56	91.31	96.65
Guinea pig	Guinea pig	SAT	iWAT	1 (pooled)	Adult, 8-month-old	Download	GEO: GSM4942921	18	11.32	11	95.38	96.03
Rabbit	Japanese big-ear white rabbit	SAT	BF	1	Adult, 8-month-old	Download	GEO: GSM4942954	18	9.42	9.15	92.76	91.89
Rabbit	Japanese big-ear white rabbit	SAT	BF	2	Adult, 8-month-old	Download	GEO: GSM4942961	18	12.34	11.8	92.94	90.68
Rabbit	Japanese big-ear white rabbit	SAT	BF	3	Adult, 8-month-old	Download	GEO: GSM4942968	18	11.11	11.04	90.32	91.34
Rabbit	Japanese big-ear white rabbit	VAT	GOM	1	Adult, 8-month-old	This study	SRA: SRR21669557	39	10.37	10.21	92.34	94.58
Rabbit	Japanese big-ear white rabbit	VAT	GOM	2	Adult, 8-month-old	This study	SRA: SRR21669556	39	10.2	10.05	93.08	94.74
Rabbit	Japanese big-ear white rabbit	VAT	RAD	1	Adult, 8-month-old	This study	SRA: SRR21669555	39	12.06	11.84	92.45	94.54
Rabbit	Japanese big-ear white rabbit	VAT	RAD	2	Adult, 8-month-old	This study	SRA: SRR21669554	39	10.46	10.19	90.56	94.35
Rabbit	Japanese big-ear white rabbit	VAT	RAD	3	Adult, 8-month-old	This study	SRA: SRR21669610	39	9.36	9.22	92.52	94.69
Pig	Bamaxiang pig	SAT	Upper layer of backfat (ULB)	1	Adult, 2-year-old	Download	SRA: SRR13080430	19	13.3	12.8515	92.1618	98.24
Pig	Bamaxiang pig	SAT	ULB	2	Adult, 2-year-old	Download	SRA: SRR12511406	19	12.8	12.3857	91.3183	98.41
Pig	Bamaxiang pig	SAT	ULB	3	Adult, 2-year-old	Download	SRA: SRR13080432	19	12.9	12.5397	94.1402	98.52
Pig	Bamaxiang pig	VAT	GOM	1	Adult, 2-year-old	Download	SRA: SRR14672575	20	13.7	10.8522	85.39	73.79
Pig	Bamaxiang pig	VAT	GOM	2	Adult, 2-year-old	Download	SRA: SRR14672577	20	12.2	10.0785	87.76	65.93
Pig	Bamaxiang pig	VAT	GOM	3	Adult, 2-year-old	Download	SRA: SRR14672568	20	13.4	10.728	86.2124	73.74
Pig	Bamaxiang pig	VAT	MAD	1	Adult, 2-year-old	Download	SRA: SRR14672551	20	12.6	12.1153	94.4413	98.23
Pig	Bamaxiang pig	VAT	MAD	2	Adult, 2-year-old	Download	SRA: SRR14672540	20	12.5	12.0652	94.6082	98.39
Pig	Bamaxiang pig	VAT	MAD	3	Adult, 2-year-old	Download	SRA: SRR14672544	20	13.1	12.6149	94.1058	98.25
Pig	Bamaxiang pig	VAT	RAD	1	Adult, 2-year-old	Download	SRA: SRR14672564	20	13.7	11.0068	86.2043	79.71
Pig	Bamaxiang pig	VAT	RAD	2	Adult, 2-year-old	Download	SRA: SRR14672561	20	12.8	10.2823	86.3509	72.29
Pig	Bamaxiang pig	VAT	RAD	3	Adult, 2-year-old	Download	SRA: SRR14672565	20	12.8	10.3692	86.3477	74.1
Pig	Bamaxiang pig	VAT	Pericardial adipose (PAD)	1	Adult, 2-year-old	This study	SRA: SRR21669609	39	12.8	10.5975	81.85	70.09
Pig	Bamaxiang pig	VAT	PAD	2	Adult, 2-year-old	This study	SRA: SRR21669608	39	12.6	10.1776	79.72	82.15
Pig	Bamaxiang pig	VAT	PAD	3	Adult, 2-year-old	This study	SRA: SRR21669607	39	13.1	10.8374	81.35	69.46
Sheep	Small-tail Han sheep	SAT	ASA	1	Adult, 2-year-old	Download	GEO: GSM4942981	18	12.69	12.64	92.78	90.97
Sheep	Small-tail Han sheep	SAT	ASA	2	Adult, 2-year-old	Download	GEO: GSM4942988	18	12.09	12.01	93.36	91.8
Sheep	Small-tail Han sheep	SAT	ASA	3	Adult, 2-year-old	Download	GEO: GSM4942994	18	12.27	12.05	93.18	85.27
Sheep	Small-tail Han sheep	SAT	BF	1	Adult, 2-year-old	This study	SRA: SRR21669606	39	12.56	12.52	92.9	91.75
Sheep	Small-tail Han sheep	SAT	BF	2	Adult, 2-year-old	This study	SRA: SRR21669605	39	13.46	13.41	93.16	90.71
Sheep	Small-tail Han sheep	SAT	BF	3	Adult, 2-year-old	This study	SRA: SRR21669604	39	11.91	11.78	93.37	88.31
Sheep	Small-tail Han sheep	VAT	GOM	1	Adult, 2-year-old	Download	GEO: GSM5997670	21	13.12	13.05	92.98	89.7
Sheep	Small-tail Han sheep	VAT	GOM	2	Adult, 2-year-old	Download	GEO: GSM5997673	21	15.24	15.19	93.31	89.21
Sheep	Small-tail Han sheep	VAT	GOM	3	Adult, 2-year-old	Download	GEO: GSM5997676	21	13.16	13.05	92.78	83.37
Sheep	Small-tail Han sheep	VAT	MAD	1	Adult, 2-year-old	Download	GEO: GSM5997671	21	15.84	15.77	92.91	90.31
Sheep	Small-tail Han sheep	VAT	MAD	2	Adult, 2-year-old	Download	GEO: GSM5997674	21	11.47	11.43	93.09	88.3
Sheep	Small-tail Han sheep	VAT	MAD	3	Adult, 2-year-old	Download	GEO: GSM5997677	21	13.76	13.72	93.34	88.52
Sheep	Small-tail Han sheep	VAT	RAD	1	Adult, 2-year-old	Download	GEO: GSM5997672	21	12.41	12.37	93.69	90.82
Sheep	Small-tail Han sheep	VAT	RAD	2	Adult, 2-year-old	Download	GEO: GSM5997675	21	13.25	13.18	93.19	86.1
Sheep	Small-tail Han sheep	VAT	RAD	3	Adult, 2-year-old	Download	GEO: GSM5997678	21	12.92	12.82	92.77	85.93
Sheep	Small-tail Han sheep	VAT	PAD	1	Adult, 2-year-old	This study	SRA: SRR21669603	39	13.39	13.34	93.24	92.19
Sheep	Small-tail Han sheep	VAT	PAD	2	Adult, 2-year-old	This study	SRA: SRR21669602	39	13.35	13.27	93.34	84.64
Sheep	Small-tail Han sheep	VAT	PAD	3	Adult, 2-year-old	This study	SRA: SRR21669601	39	11.58	11.34	93.62	86.19
Sheep	Small-tail Han sheep	Other	Tail adipose (TAD)	1	Adult, 2-year-old	This study	SRA: SRR21669599	39	13.03	12.98	93	91.75
Sheep	Small-tail Han sheep	Other	TAD	2	Adult, 2-year-old	This study	SRA: SRR21669598	39	12.72	12.69	93.23	88.47
Sheep	Small-tail Han sheep	Other	TAD	3	Adult, 2-year-old	This study	SRA: SRR21669597	39	13.38	13.22	93	83.1
Cat	A native breed of cat from Chengdu city	SAT	BF	2	Adult, 2-year-old	Download	GEO: GSM4942865	18	13.15	13.01	93.19	97.32
Cat	A native breed of cat from Chengdu city	SAT	BF	3	Adult, 2-year-old	Download	GEO: GSM4942872	18	12.95	12.84	93.16	95.09
Cat	A native breed of cat from Chengdu city	VAT	GOM	1	Adult, 2-year-old	This study	SRA: SRR21669596	39	11.71	11.57	93.53	97.65
Cat	A native breed of cat from Chengdu city	VAT	GOM	2	Adult, 2-year-old	This study	SRA: SRR21669595	39	13.66	13.53	93.23	97.92
Cat	A native breed of cat from Chengdu city	VAT	GOM	3	Adult, 2-year-old	This study	SRA: SRR21669594	39	13.42	13.3	92.41	97.65
Cat	A native breed of cat from Chengdu city	VAT	MAD	1	Adult, 2-year-old	This study	SRA: SRR21669593	39	13.61	13.48	94.41	97.49
Cat	A native breed of cat from Chengdu city	VAT	MAD	2	Adult, 2-year-old	This study	SRA: SRR21669592	39	13	12.92	93.91	97.36
Cat	A native breed of cat from Chengdu city	VAT	MAD	3	Adult, 2-year-old	This study	SRA: SRR21669591	39	13.19	13.07	94.38	97.52
Cat	A native breed of cat from Chengdu city	VAT	RAD	1	Adult, 2-year-old	This study	SRA: SRR21669590	39	12.99	12.87	94.4	97.6
Cat	A native breed of cat from Chengdu city	VAT	RAD	2	Adult, 2-year-old	This study	SRA: SRR21669588	39	13.48	13.4	94.17	97.47
Cat	A native breed of cat from Chengdu city	VAT	RAD	3	Adult, 2-year-old	This study	SRA: SRR21669587	39	12.86	12.79	94.21	97.85
Dog	Beagle dog	SAT	BF	1	Adult, 2-year-old	Download	GEO: GSM4942900	18	25.3	25.06	94.28	96.46
Dog	Beagle dog	SAT	BF	2	Adult, 2-year-old	Download	GEO: GSM4942907	18	14.63	14.46	94.46	96.01
Dog	Beagle dog	SAT	BF	3	Adult, 2-year-old	Download	GEO: GSM4942914	18	14.01	13.84	94.43	95.04
Dog	Beagle dog	VAT	GOM	1	Adult, 2-year-old	This study	SRA: SRR21669586	39	10.75	10.58	90.95	93.17
Dog	Beagle dog	VAT	GOM	2	Adult, 2-year-old	This study	SRA: SRR21669585	39	12.18	12.05	90.25	92.45
Dog	Beagle dog	VAT	GOM	3	Adult, 2-year-old	This study	SRA: SRR21669584	39	10.33	10.29	91.6	95.14
Chicken	Tibetan chicken	SAT	Leg fat (LF)	1	Adult, 10-month-old	Download	GEO: GSM4942893	18	11.97	11.87	93.5	96.52
Chicken	Tibetan chicken	SAT	LF	2	Adult, 10-month-old	This study	SRA: SRR21669583	39	17.67	17.37	92.78	94.84
Chicken	Tibetan chicken	SAT	LF	3	Adult, 10-month-old	This study	SRA: SRR21669582	39	12.54	12.33	89.75	94.49
Chicken	Tibetan chicken	VAT	Intraperitoneal fat (IPF)	1	Adult, 10-month-old	This study	SRA: SRR21669581	39	12.85	12.51	93.03	93.08
Chicken	Tibetan chicken	VAT	IPF	2	Adult, 10-month-old	This study	SRA: SRR21669580	39	13.47	13.25	89.84	95.35
Chicken	Tibetan chicken	VAT	IPF	3	Adult, 10-month-old	This study	SRA: SRR21669579	39	17.75	17.44	92.77	95.58
Duck	Tianfu duck	SAT	LF	1	Adult, 6-month-old	This study	SRA: SRR21669577	39	13.82	13.73	92.9	87.92
Duck	Tianfu duck	SAT	LF	2	Adult, 6-month-old	This study	SRA: SRR21669576	39	12.33	12.27	91.52	86.87
Duck	Tianfu duck	SAT	LF	3	Adult, 6-month-old	This study	SRA: SRR21669575	39	12.34	12.25	92.52	83.38
Duck	Tianfu duck	VAT	IPF	1	Adult, 6-month-old	This study	SRA: SRR21669574	39	13.46	13.3	91.17	84.86
Duck	Tianfu duck	VAT	IPF	2	Adult, 6-month-old	This study	SRA: SRR21669573	39	13.74	13.36	91.69	83.98
Duck	Tianfu duck	VAT	IPF	3	Adult, 6-month-old	This study	SRA: SRR21669572	39	12.24	12.17	91.38	85.62
Goose	Tianfu goose	SAT	LF	1	Adult, 6-month-old	This study	SRA: SRR21669571	39	9.2	9	90.07	95.68
Goose	Tianfu goose	SAT	LF	2	Adult, 6-month-old	This study	SRA: SRR21669570	39	10.6	10.36	89.9	94.61
Goose	Tianfu goose	VAT	IPF	1	Adult, 6-month-old	This study	SRA: SRR21669569	39	14.49	14.11	91.16	95.43
Goose	Tianfu goose	VAT	IPF	2	Adult, 6-month-old	This study	SRA: SRR21669568	39	11.58	11.16	90.43	93.31
Goose	Tianfu goose	VAT	IPF	3	Adult, 6-month-old	This study	SRA: SRR21669566	39	11.27	10.97	90.9	94.8
Pigeon	White king pigeon	SAT	LF	1	Adult, 2-year-old	This study	SRA: SRR21669565	39	14.08	13.86	94.19	88.8
Pigeon	White king pigeon	SAT	LF	2	Adult, 2-year-old	This study	SRA: SRR21669564	39	16.09	15.64	94.24	90.98
Pigeon	White king pigeon	VAT	IPF	1	Adult, 2-year-old	This study	SRA: SRR21669563	39	16.43	16.14	93.72	92.89
Pigeon	White king pigeon	VAT	IPF	2	Adult, 2-year-old	This study	SRA: SRR21669562	39	12.99	12.66	93.53	92.31
Pigeon	White king pigeon	VAT	IPF	3	Adult, 2-year-old	This study	SRA: SRR21669561	39	15.96	15.6	94.43	91.91
Turtle	Chinese soft-shelled turtle	SAT	LF	1	Adult, 5-year-old	This study	SRA: SRR21669560	39	12.36	12.1	92.81	90.17
Turtle	Chinese soft-shelled turtle	SAT	LF	2	Adult, 5-year-old	This study	SRA: SRR21669559	39	11.96	11.73	93.31	93.12
Turtle	Chinese soft-shelled turtle	SAT	LF	3	Adult, 5-year-old	This study	SRA: SRR21669558	39	12.41	12.16	92.81	91.39
