# Supplementary material for: Transcriptomic and lipidomic profiling of subcutaneous and visceral adipose tissues in 15 vertebrates
Source: Sci Data. 2023 Jul 12;10:453. doi: 10.1038/s41597-023-02360-3 (PMC10338492; doi:10.1038/s41597-023-02360-3)
Supplement: Supplementary file 2 — Supplementary table 2. Summary of the samples used in the lipidomics study. [file 41597_2023_2360_MOESM2_ESM.xlsx]

## Sheet: Sheet1
Supplementary Table 2. Summary of the samples used in the lipidomics study.
Taxonomic groups	Species	Breed	Age	Adipose tissue type	Adipose tissue	Replicates
Mammals	Mouse	Kunming mouse	Adult, 32-week-old	Subcutaneous adipose tissue (SAT)	Inguinal white adipose tissue (iWAT)	10
Mammals	Mouse	Kunming mouse	Adult, 32-week-old	Visceral adipose tissue (VAT)	Gonadal white adipose tissue (gWAT)	10
Mammals	Rat	SD rat	Adult, 32-week-old	SAT	iWAT	10
Mammals	Rat	SD rat	Adult, 32-week-old	VAT	gWAT	10
Mammals	Pig	Bamaxiang pig	Adult, 2-year-old	SAT	Upper layer of backfat (ULB)	12
Mammals	Pig	Bamaxiang pig	Adult, 2-year-old	VAT	Greater omentum (GOM)	11
Mammals	Pig	Bamaxiang pig	Adult, 2-year-old	VAT	Mesenteric adipose (MAD)	12
Mammals	Pig	Bamaxiang pig	Adult, 2-year-old	VAT	Retroperitoneal adipose (RAD)	12
Mammals	Pig	Bamaxiang pig	Adult, 2-year-old	VAT	Pericardial adipose (PAD)	9
Mammals	Sheep	Small-tail Han sheep	Adult, 2-year-old	SAT	Abdominal subcutaneous adipose (ASA)	3
Mammals	Sheep	Small-tail Han sheep	Adult, 2-year-old	VAT	GOM	3
Mammals	Sheep	Small-tail Han sheep	Adult, 2-year-old	VAT	MAD	3
Mammals	Sheep	Small-tail Han sheep	Adult, 2-year-old	VAT	RAD	3
Mammals	Sheep	Small-tail Han sheep	Adult, 2-year-old	Other	Tail adipose (TAD)	3
Birds	Goose	Tianfu goose	Adult, 6-month-old	SAT	Leg fat (LF)	10
Birds	Goose	Tianfu goose	Adult, 6-month-old	VAT	Intraperitoneal fat (IPF)	10
